# Supplementary material for: Validation and Optimization of PURE Ribosome Display for Screening Synthetic Nanobody Libraries
Source: Antibodies (Basel). 2025 May 2;14(2):39. doi: 10.3390/antib14020039 (PMC12101283; doi:10.3390/antib14020039)
Supplement: Supplementary file 1 [file antibodies-14-00039-s001.zip]

Archive with 1 entries (1 files):
- antibodies-3561778-supplementary.pdf
